# Supplementary material for: Karyotype Description and Comparative Chromosomal Mapping of 5S rDNA in 42 Species
Source: Genes (Basel). 2024 May 20;15(5):647. doi: 10.3390/genes15050647 (PMC11121585; doi:10.3390/genes15050647)
Supplement: Supplementary file 1 [file genes-15-00647-s001.zip]

Archive with 9 entries (9 files):
- Supplementary Figure S1.pdf
- Supplementary Figure S2.pdf
- Supplementary Figure S3.pdf
- Supplementary Figure S4.pdf
- Supplementary Figure S5.pdf
- Supplementary Figure S6.pdf
- Supplementary Figure S7.tif
- Supplementary Figure S8.pdf
- Supplementary Table S1.pdf
